# Supplementary material for: Integrated Analysis of Cell-Free DNA and Novel Protein Biomarkers for Stratification and Therapy Monitoring in Stage IV Pancreatic Cancer: A Preliminary Study
Source: Diagnostics (Basel). 2024 Dec 28;15(1):49. doi: 10.3390/diagnostics15010049 (PMC11720586; doi:10.3390/diagnostics15010049)
Supplement: Supplementary file 1 [file diagnostics-15-00049-s001.zip]

Archive with 1 entries (1 files):
- diagnostics-3374351-supplementary.pdf
